# Supplementary material for: Cytochrome P450s-Involved Enhanced Metabolism Contributes to the High Level of Nicosulfuron Resistance in Digitaria sanguinalis from China
Source: Biology (Basel). 2023 Aug 31;12(9):1192. doi: 10.3390/biology12091192 (PMC10525941; doi:10.3390/biology12091192)
Supplement: Supplementary file 1 [file biology-12-01192-s001.zip]

Archive with 1 entries (1 files):
- biology-2548665-supplementary.pdf
